# Supplementary material for: Comparative chloroplast genome analysis of five widespread species (Zanthoxylum L.) and development of molecular markers for their discrimination
Source: Front Genet. 2024 Dec 24;15:1495891. doi: 10.3389/fgene.2024.1495891 (PMC11703814; doi:10.3389/fgene.2024.1495891)
Supplement: Supplementary file 2 [file Table6.xlsx]

## Sheet: Sheet1
Table S6. Types and amounts of SSRs in the five chloroplast genomes.
SSR Type	Repeat unit	Amount					Ratio
		Z. nitidum	Z. piasezkii	Z. bungeanum	Z. ailanthoides	Z. armatum	Z. nitidum	Z. piasezkii	Z. bungeanum	Z. ailanthoides	Z. armatum
Mono	A/T	166	173	172	156	177	0.97076	0.961111	0.966292	0.962963	0.967213
	C/G	5	7	6	6	6	0.0292398	0.0388889	0.0337079	0.037037	0.0327869
Di	AG/CT	0	0	0	1	6	0	0	0	0.2	1
	AT/TA	5	6	5	4	0	1	1	1	0.8	0
Tri	AAC/GTT	6	5	5	6	5	0.0810811	0.0704225	0.0714286	0.0833333	0.0694444
	AAG/CTT	25	25	25	24	25	0.337838	0.352113	0.357143	0.333333	0.347222
	AAT/ATT	26	25	25	27	25	0.351351	0.352113	0.357143	0.375	0.347222
	ACC/GGT	2	2	2	2	2	0.027027	0.028169	0.0285714	0.0277778	0.0277778
	ACT/AGT	2	2	2	2	2	0.027027	0.028169	0.0285714	0.0277778	0.0277778
	AGC/CTG	6	5	4	6	6	0.0810811	0.0704225	0.0571429	0.0833333	0.0833333
	AGG/CCT	2	2	2	0	2	0.027027	0.028169	0.0285714	0	0.0277778
	ATC/ATG	5	5	5	5	5	0.0675676	0.0704225	0.0714286	0.0694444	0.0694444
Tetra	AAAC/GTTT	0	0	1	0	0	0	0	0.142857	0	0
	AAAG/CTTT	0	0	0	0	0	0	0	0	0	0
	AAAT/ATTT	3	3	3	3	3	0.5	0.428571	0.428571	0.428571	0.428571
	AACT/AGTT	0	1	1	1	1	0	0.142857	0.142857	0.142857	0.142857
	AATC/ATTG	0	0	0	0	0	0	0	0	0	0
	AATG/ATTC	1	1	0	0	1	0.166667	0.142857	0	0	0.142857
	ACAT/ATGT	1	1	1	1	1	0.166667	0.142857	0.142857	0.142857	0.142857
	AATT/AATT	1	0	0	1	0	0.166667	0	0	0.142857	0
	AAGG/CCTT	0	0	0	0	0	0	0	0	0	0
	AGAT/ATCT	0	1	1	1	1	0	0.142857	0.142857	0.142857	0.142857
		256	264	260	246	268
