# Supplementary material for: Comparative chloroplast genome analysis of five widespread species (Zanthoxylum L.) and development of molecular markers for their discrimination
Source: Front Genet. 2024 Dec 24;15:1495891. doi: 10.3389/fgene.2024.1495891 (PMC11703814; doi:10.3389/fgene.2024.1495891)
Supplement: Supplementary file 4 [file Table1.xlsx]

## Sheet: Sheet1
Table S1. Sampling information of five Zanthoxylum species
Species	Voucher number	Altitude / m	Latitude / N	Longitude / E	Collector	Locality
Z. piasezkii	18LCS	2328	N 32°81′	E 102°98′	Gong Xia	Chongqing University of Arts and Sciences
Z. bungeanum	18LHJ1	2328	N 32°82′	E 102°96′	Liu Xia	Chongqing University of Arts and Sciences
Z. armatum	19L-ZY1	312	N 29°85′	E 104°89′	Liu Xia	Chongqing University of Arts and Sciences
Z. ailanthoides	19L-CY1	48	N 23°20′	E 113°42′	Sun Chong	Chongqing University of Arts and Sciences
Z. nitidum	19L-LMZ	35	N 23°18′	E 113°39′	Sun Chong	Chongqing University of Arts and Sciences
