# Supplementary material for: Comparative chloroplast genome analysis of five widespread species (Zanthoxylum L.) and development of molecular markers for their discrimination
Source: Front Genet. 2024 Dec 24;15:1495891. doi: 10.3389/fgene.2024.1495891 (PMC11703814; doi:10.3389/fgene.2024.1495891)
Supplement: Supplementary file 5 [file Table5.xlsx]

## Sheet: T S3
Table S5. Repeat distribution statistic analysis of five Zanthoxylum species plastomes. F: forward repeat; R: reverse repeat; C: complementary repeat; P: palindrome repeat, respectively.
Taxon	Directions	20-29	30-39	40-49	＞49
Z.armatum	F	57	2	4	1
	R	35	0	0	0
	P	56	3	7	1
	C	24	0	0	0
Z.ailanthoides	F	58	4	5	3
	R	23	0	0	0
	P	58	8	7	3
	C	17	0	0	0
Z.nitidum	F	64	6	5	1
	R	50	0	0	0
	P	73	7	7	1
	C	37	0	0	0
Z.bungeanum	F	49	2	4	1
	R	27	0	0	0
	P	47	2	7	1
	C	19	0	0	0
Z.piasezkii	F	61	3	4	1
	R	46	0	0	0
	P	65	5	7	1
	C	38	0	0	0
